# Supplementary material for: Factors Influencing Sport Persistence Along the Socio-Ecological Model—A Presentation of Sport Persistence Models Based on the Findings of a Representative Hungarian Sample
Source: Sports (Basel). 2025 Mar 25;13(4):97. doi: 10.3390/sports13040097 (PMC12030790; doi:10.3390/sports13040097)
Supplement: Supplementary file 1 [file sports-13-00097-s001.zip]

Archive with 1 entries (1 files):
- sports-3501651-supplementary.pdf
